# Supplementary material for: Retention and Engagement in Culturally Adapted Digital Mental Health Interventions: Systematic Review of Dropout, Attrition, and Adherence in Non-Western, Educated, Industrialized, Rich, Democratic Settings
Source: JMIR Ment Health. 2026 Jan 28;13:e80624. doi: 10.2196/80624 (PMC12850045; doi:10.2196/80624)
Supplement: Multimedia Appendix 2 [file mental-v13-e80624-s002.xlsx]

## Sheet: Sheet1
Author and Year	Country of Origin	Adapted country	Recruitment Settings	Age (SD) (in years)	Demographics	Intervention Type	Platform Used	Adaptation Framework Used	Dropout Rate (%)	Attrition Rate (%)	Adherence Rate (%)	Primary Outcome Measure	Risk of Bias Assessment	Overall Quality Appraisal
Cheng zhang et al., (2023)	China	China	Not reported	49.67 (14.49)	Insomnia (chronic insomnia disorder), Chinese; 74.4% female	DCBT-I app	Smartphone-based app	Not reported	11	11	94	Insomnia (ISI)	High	High
Kerstin spanhel et al., (2022)	Germany	Germany	Online	26.8 (4.4)	International students in Germany (92.6% with insomnia); 49.4% female	StudiCare Sleep-e based on CBT	Web based intervention on Minddistrict platform	Adaptation included content (e.g. removal of sleep restriction), duration (shortened from six to three modules), language (translation into English), and the use of students as case examples.	56	46	44	Insomnia (ISI)	Moderate	Moderate
Yu Zeng et al., (2020)	China	China	Outpatient Clinics; online	28 (5.8)	HIV seropositive individuals with depressive symptoms; 5.33% female.	WeChat-based mHealth intervention	WeChat-based (app-based)	Not reported	50	8	100	Depression (CES-D)	Moderate	High
Yan Guo et al., (2022)	China	China	Outpatient Clinics; online	28.3 (5.85)	HIV seropositive individuals with depressive symptoms; 7.65% female.	Run4Love based on CBSM	WeChat with multimedia materials, automated tracking, and phone check-ins.	CBSM adapted in Chinese context	41	41	50	Depression (CES-D)	Not reported	High
Campbell et al., (2023)	United States	United States	Outpatient Clinics	38. 6 (10.3)	American Indian and Alaska Native in the United States; 45.3% female, 1.9% transgender.	TES-NAV	Smartphone app or clinic tablets	Integrated multi-framework adaptation: (1) Ecological Validity Model (Bernal et al., 2009) to align language, persons, metaphors, content, concepts, methods, goals, and context; (2) Barrera et al. (2013)’s 5-step systematic cycle (information gathering → preliminary design → pilot test → refinement → final trial); and (3) Wingood & DiClemente (2008)’s cultural-tailoring principles. All steps were…	49	31	74	Abstinence from heavy drinking or drug use (urine screen and self-report)	Moderate	High
Lindegaard et al., (2019)	Sweden	Sweden	Not reported	33.86 (8.2)	Depressive Kurdish people of sweden; 46% female	ICBT	Secure online platform: Iterapi	No formal framework cited	28	44	52	Depression (BDI-II)	High	High
Silva et al. (2020)	United States	United States (Spanish speaking population)	Not reported	42.7 (11.6)	Native Spanish speaking individuals; DSM IV abuse and substance dependence; 32.6 % female	CBT4CBT	Web based	Cultural constructs by Anez et al. (2005, 2008)	12	5	88	Change in SUD (ASI)	Moderate	High
Yeung et al. (2016)	United States	United States (Chinese American immigrants)	Online	50 (14.5)	Monolingual Chinese Americans with depression, 63% female	T-CSCT	Polycom VSX3000 systems were used for videoconferencing. Later, switched to Skype	Culturally sensitive psychiatric consultation using the Engagement Interview Protocol (EIP).	not stated	not stated	not stated	Depression (HDRS17)	Not reported	High
Sarfraz et al., (2023)	Pakistan	Pakistan	Online	22.90 (3.57)	Undergraduate and postgraduate university students, 69% female	MTC	Zoom and email	Medical Research Council (MRC) guidelines for complex interventions; Heuristic framework for cultural adaptation	28	28	48	Psychological distress (CORE-OM); psychological wellbeing (PWB-S); dispositional mindfulness (FFMQ)	Moderate	High
Zemestani & Nikoo (2019)	Iran	Iran	Not reported	29.59 (3.59)	Pregnant women (1-6 weeks of gestational age)	MBCT	In-person group sessions + audio for home practice (offline)	No formal framework cited	13	23	87	Depression (BDI-II); Anxiety (BAI); emotional regulation (ERQ); wellbeing (SPWB)	Not reported	High
Spruill et al. (2021)	United States	United States	Outpatient Clinics	43.3 (11.3)	Hispanic ethnicity; 67% primary Spanish speaker; 71% female	Project UPLIFT, adapted from MBCT	Telephone	No formal framework cited - adaptations informed by qualitative research and best practices (e.g., focus groups, simplification, cultural tailoring);	14	7	75	Depression (PHQ-9)	High	High
Zhang et al. (2023)	China	China	Outpatient Clinics; online	30.29 (4.29) years	Pregnant Women in China	GSH-MBI	WeChat mini-program	No formal framework cited—adaptations relied on culturally tailored content delivered through WeChat.	19	16	81	Depression (EPDS); Anxiety (GAD-7)	Not reported	High
Benjet et al., (2023)	Mexico and Colombia	Mexico and Colmbia	Online	21.4 (3.2) years	University students; 1038 women (78.7%); 725 participants (55.0%) came from Mexico	i-CBT	Web based	Iterative user-centred model	Not reported	32	Not reported	Anxiety (GAD-7) and depression (PHQ-9) scores	Not reported	High
Vaca et al. (2023)	United States	US Latino adults	Not reported	36.2 (11.2) years	433 (51.5%) were male, 407 (48.5%) were female and 83% of them were from Puerto Rico	AB-CASI	Computer tablets (iPad 4th Generation; Apple Inc)	Not explicitly named	Not reported	24	Not reported	Alcohol Use Disorders (AUDIT)	Not reported	High
Zhou et al., (2022)	United States	United States (specific adaptation for Black women in the U.S.)	Not reported	59.5 (8.0) years	American Black Women	SHUTi-BWHS based on CBT-I	Web-based	Stakeholder-informed, iterative cultural adaptation process (not explicitly a formal framework, but uses participatory design principles)	22	16	78	Insomnia (ISI)	Low	High
Joyce R. Javier et al. (2023)	United States.	Filipino families	Not reported	42.0 (5.6) years	Filipino; parents: 81.7% females., 16.3% males	Incredible Years School Age Basic and Advance Programs	Web-based	Language, persons, metaphors, content, concepts, goals, methods, and context based on Bernal et al., 1995 framework including language, persons, metaphors, content, concepts, goals, methods, context	18	18	Not explicitly mentioned	Parenting practices (PPI); Parenting stress (PSI) ; Child's behavior (CBCL); Child-reported anxiety and depression symptoms (SCARED & CDI)	High	High
Owen et al., (2022)	United States	African Americans in the USA	Outpatient Clinics; online	65.9 years	African Americans; 14 females and 3 males	CBT	In-person and online group formats	Africultural Coping Model using amalgam of norms from West Africa, cultural traditions and practices from European/American society, and experiences of historical and contemporary racism in the United States	Not reported	18	Not reported	Cognitive Function (MoCA)	Not reported	High
Lindegaard et al. (2021)	Sweden	Sweden (for Arabic-speaking immigrants and refugees)	Online	37.5 (11.4) years	Arabic speaking population, 25 females and 34 males	ICBT	Web-based with asynchronous therapist messaging and feedback	Iterative adaptation and tailoring process (focus groups + pilot feedback)	39	Not reported	Not reported	Depression (PHQ-9)	High	High
Yamaguchi et al. (2018)	Japan	Japan	Community	20.25 (1.31)	University students, 26 females and 70 males	FSC; IBSS	In-person (initial session) + email follow-up	Not reported	Not reported	28	Not reported	Reported behaviour, and the other on intended behaviour (RIBS-J); Mental Illness and Disorder Understanding (MIDUS)	High	High
Ellis et al. (2022)	United States	Egypt	Not reported	Range 20-54 (28) years	Arabic speaking population, 62 females and 25 males	CBT based PTSD Coach Online-Arabic	Web based	Bernal et al. (1995) framework	Not reported	13	Not reported	PTSD (PCL-5)	Moderate	High
Sun et al., 2021	United States	China	Online	22.21 (2.67) years	University students, 73.7 % females	Mindfulness-based mHealth	Web based via WeChat (mini-program) and Zoom	Informed by focus group input; rapid iterative tailoring (no formal framework named)	9	13	Not reported	Anxiety (GAD-7); Depression (PHQ-9)	Moderate	High
Jacobs et al. (2016)	United states	Ecuador	Community	18 years above	Students	Familias Unidas is a parent-centered intervention	In-person sessions; group and family-based, Audio Computer-Assisted Self-Interviewing	Barrera & Castro’s surface-structure adaptation model (2002)—constructs vetted against Ecuadorian family norms/laws; parent review for linguistic clarity; minor wording & local prevalence data updates; original Hispanic-acted skill videos retained, with no deep-structure changes required	Not reported	Not reported	Not reported	Drug use (self-reported by adolescents); Adolescent sexual behavior, drug use, and violence (ACASI)	Not reported	Moderate
Barrera, Wickham & Munoz (2015)	United states	Spain	Online	30.19 (5.57) years	Pregnant women, majority resided in Chile, Spain, Argentina, Mexico, Colombia, and the United States. Most were Spanish-speaking (82.9%) of Latino/Hispanic ethnic identity (71.3%), and identified their racial background as Caucasian/European (53.2%) or Mestizo (31.8%)	Mothers and Babies Internet Course/Curso Internet de Mamás y Bebés (e-MB) based on CBT approach	Web-based accessed via email login links	Iterative user-feedback model (usability testing, linguistic translation, visual editing)	Not reported	Not reported	13	Postpartum depression (EPDS); depression (MDE); CES-D	High	High
